# Supplementary material for: Polymer–Silicate Composite Gel Systems for Enhanced Chloride Resistance of Cement-Based Materials
Source: Gels. 2025 Nov 21;11(12):936. doi: 10.3390/gels11120936 (PMC12732367; doi:10.3390/gels11120936)
Supplement: Supplementary file 1 [file gels-11-00936-s001.zip]

Archive with 2 entries (2 files):
- Table S1. Levene's Test and ANOVA Results.xlsx
- Table S2. Post Hoc Test.xlsx
