# Supplementary material for: Polymer–Silicate Composite Gel Systems for Enhanced Chloride Resistance of Cement-Based Materials
Source: Gels. 2025 Nov 21;11(12):936. doi: 10.3390/gels11120936 (PMC12732367; doi:10.3390/gels11120936)
Supplement: Supplementary file 1 [file gels-11-00936-s001.zip › Table S1. Levene's Test and ANOVA Results.xlsx]

## Sheet: Sheet1
Depth of penetration/Systems type	Depth of penetration 1	Depth of penetration 2	Depth of penetration 3	average					Levene test																																							ANOVA
blank	43.2	44.1	45.4	44.2333
SF/Si	15.1	13.9	15.4	14.8
F/Si	35.5	36.2	33.4	35.0333
																																																Depth of penetration/Systems type	blank
Analysis of Variance: One-Way ANOVA																																																Depth of penetration 1	43.2
																																																Depth of penetration 2	44.1
SUMMARY																																																Depth of penetration 3	45.4
Group	Observation Count	Summation	average	Variance
Depth of penetration 1	3	2.33333	0.777778	0.315926
Depth of penetration 2	3	1.8	0.6	0.09																																												Analysis of Variance: One-Way ANOVA
Depth of penetration 3	3	3.26667	1.08889	0.344815
																																																SUMMARY
																																																Group	Observation Count
Analysis of Variance																																																blank	3
Source of Variation	SS	df	MS	F	P-value	F crit																																										SF/Si	3
Intergroup	0.367407	2	0.183704	0.73409	0.518573	5.14325																																										F/Si	3
Within the group	1.50148	6	0.250247
Total	1.86889	8																																														Analysis of Variance
																																																Source of Variation	SS
																																																Intergroup	1360.35
																																																Within the group	7.95333
Depth of penetration/Systems type	DRCM1	DRCM2	DRCM3	average
blank	39.3	41.1	42.9	41.1																																												Total	1368.3
SF/Si	4.9	5.1	4.7	4.9
F/Si	13.3	14.1	13.5	13.6333
	1.8	0	1.8
	8.88178e-16	0.2	0.2																																													Chloride ion content	14d
	0.333333	0.466667	0.133333																																													Depth(mm)	blank
																																																0-5	0.781
																																																	0.751
Analysis of Variance: One-Way ANOVA																																																	0.767
																																																5-10	0.418
SUMMARY																																																	0.395
Group	Observation Count	Summation	average	Variance																																													0.417
Depth of penetration 1	3	3.6	1.2	1.08																																												10-15	0.397
Depth of penetration 2	3	0.4	0.133333	0.0133333																																													0.352
Depth of penetration 3	3	0.933333	0.311111	0.0281481																																													0.384
																																																15-20	0.332
																																																	0.289
Analysis of Variance																																																	0.321
Source of Variation	SS	df	MS	F	P-value	F crit																																										20-25	0.258
Intergroup	1.95951	2	0.979753	2.62087	0.152038	5.14325																																											0.279
Within the group	2.24296	6	0.373827																																														0.281
																																																25-30	0.268
Total	4.20247	8																																															0.233
																																																	0.258
																																																30-35	0.201
																																																	0.235
Depth 0-5mm	14d								Depth 0-5mm	28d								Depth 0-5mm	56d								5%H₂SO₄	5d								5%H₂SO₄	5d												0.226
Group	Chloride ion content1	Chloride ion content2	Chloride ion content3	average					Group	Chloride ion content1	Chloride ion content2	Chloride ion content3	average					Group	Chloride ion content1	Chloride ion content2	Chloride ion content3	average					Group	Mass loss rate1	Mass loss rate2	Mass loss rate3	average					Group	compressive strength loss rate1	compressive strength loss rat2	compressive strength loss rate3	average								35-40	0.198
blank	0.781	0.751	0.767	0.767					blank	1.042	1.028	1.037	1.036					blank	1.299	1.302	1.289	1.297					blank	0.87	1.35	1.26	1.16					blank	11.04	11.11	11.01	11.05									0.164
SF/Si	0.124	0.121	0.118	0.121					SF/Si	0.223	0.228	0.225	0.225					SF/Si	0.406	0.414	0.415	0.412					SF/Si	0.09	0.15	0.08	0.11					SF/Si	5.21	5.2	5.07	5.16									0.188
F/Si	0.263	0.286	0.266	0.271					F/Si	0.502	0.498	0.502	0.501					F/Si	0.724	0.735	0.734	0.731					F/Si	-0.23	-0.14	-0.21	-0.19					F/Si	4.23	4.22	4.06	4.17								40-45	0.121
																																																	0.148
	0.014	0.016	0							0.006	0.008	0.001							0.002	0.005	0.008							0.29	0.19	0.1							0.01	0.06	0.04										0.131
	0.003	0	0.003							0.002	0.003	0							0.006	0.002	0.003							0.02	0.04	0.03							0.05	0.04	0.09									45-50	0.088
	0.008	0.015	0.005							0.001	0.003	0.001							0.007	0.004	0.003							0.04	0.05	0.02							0.06	0.05	0.11										0.102
																																																	0.093
																																																50-55	0.077
Analysis of Variance: One-Way ANOVA									Analysis of Variance: One-Way ANOVA									Analysis of Variance: One-Way ANOVA									Analysis of Variance: One-Way ANOVA									Analysis of Variance: One-Way ANOVA													0.069
																																																	0.072
SUMMARY									SUMMARY									SUMMARY									SUMMARY									SUMMARY												55-60	0.054
Group	Observation Count	Summation	average	Variance					Group	Observation Count	Summation	average	Variance					Group	Observation Count	Summation	average	Variance					Group	Observation Count	Summation	average	Variance					Group	Observation Count	Summation	average	Variance									0.048
Line 1	3	0.029	0.00966667	7.03333e-05					Line 1	3	0.015	0.005	1.3e-05					Line 1	3	0.006	0.002	1e-06					Line 1	3	0.48	0.16	0.0243					Line 1	3	0.11	0.0366667	0.000633333									0.053
Line 2	3	0.005	0.00166667	2.33333e-06					Line 2	3	0.005	0.00166667	2.33333e-06					Line 2	3	0.004	0.00133333	1.33333e-06					Line 2	3	0.09	0.03	0.0001					Line 2	3	0.18	0.06	0.0007
Line 3	3	0.027	0.009	2.1e-05					Line 3	3	0.005	0.00166667	1.33333e-06					Line 3	3	0.004	0.00133333	1.33333e-06					Line 3	3	0.11	0.0366667	0.000233333					Line 3	3	0.22	0.0733333	0.00103333
																																																Analysis of Variance: Repeated Measures Two-Way ANOVA
Analysis of Variance									Analysis of Variance									Analysis of Variance									Analysis of Variance									Analysis of Variance												SUMMARY	blank
Source of Variation	SS	df	MS	F	P-value	F crit			Source of Variation	SS	df	MS	F	P-value	F crit			Source of Variation	SS	df	MS	F	P-value	F crit			Source of Variation	SS	df	MS	F	P-value	F crit			Source of Variation	SS	df	MS	F	P-value	F crit						0-5
Intergroup	0.000118222	2	5.91111e-05	1.89324	0.230449	5.14325			Intergroup	2.22222e-05	2	1.11111e-05	2	0.216	5.14325			Intergroup	8.88889e-07	2	4.44444e-07	0.363636	0.709474	5.14325			Intergroup	0.0321556	2	0.0160778	1.95805	0.221529	5.14325			Intergroup	0.00206667	2	0.00103333	1.30986	0.337268	5.14325						Observation Count	3
Within the group	0.000187333	6	3.12222e-05						Within the group	3.33333e-05	6	5.55556e-06						Within the group	7.33333e-06	6	1.22222e-06						Within the group	0.0492667	6	0.00821111						Within the group	0.00473333	6	0.000788889									Summation	2.299
																																																average	0.766333
Total	0.000305556	8							Total	5.55556e-05	8							Total	8.22222e-06	8							Total	0.0814222	8							Total	0.0068	8										Variance	0.000225333
																																																5-10
																																																Observation Count	3
Depth 5-10mm	14d								Depth 5-10mm	28d								Depth 5-10mm	56d								5%H₂SO₄	10d								5%H₂SO₄	10d											Summation	1.23
Group	Chloride ion content1	Chloride ion content2	Chloride ion content3	average					Group	Chloride ion content1	Chloride ion content2	Chloride ion content3	average					Group	Chloride ion content1	Chloride ion content2	Chloride ion content3	average					Group	Mass loss rate1	Mass loss rate2	Mass loss rate3	average					Group	compressive strength loss rate1	compressive strength loss rat2	compressive strength loss rate3	average								average	0.41
blank	0.418	0.395	0.417	0.41					blank	0.648	0.656	0.653	0.652					blank	0.789	0.811	0.804	0.801					blank	3.47	3.52	3.48	3.44					blank	18.96	18.79	18.78	18.84								Variance	0.000169
SF/Si	0.095	0.08	0.091	0.089					SF/Si	0.185	0.188	0.185	0.186					SF/Si	0.293	0.295	0.308	0.299					SF/Si	1.51	1.68	1.71	1.63					SF/Si	9.95	9.87	9.99	9.92
F/Si	0.246	0.205	0.234	0.228					F/Si	0.413	0.414	0.417	0.415					F/Si	0.607	0.608	0.595	0.603					F/Si	0.47	0.34	0.43	0.41					F/Si	7.07	6.94	7.06	7.01								10-15
																																																Observation Count	3
	0.008	0.015	0.007							0.004	0.004	0.001							0.012	0.01	0.003							0.03	0.08	0.04							0.12	0.05	0.06									Summation	1.133
	0.006	0.009	0.002							0.001	0.002	0.001							0.006	0.004	0.009							0.12	0.05	0.08							0.03	0.05	0.07									average	0.377667
	0.018	0.023	0.006							0.002	0.001	0.002							0.004	0.005	0.008							0.06	0.07	0.02							0.06	0.07	0.05									Variance	0.000536333
																																																15-20
Analysis of Variance: One-Way ANOVA									Analysis of Variance: One-Way ANOVA									Analysis of Variance: One-Way ANOVA									Analysis of Variance: One-Way ANOVA									Analysis of Variance: One-Way ANOVA												Observation Count	3
																																																Summation	0.941
SUMMARY									SUMMARY									SUMMARY									SUMMARY									SUMMARY												average	0.313667
Group	Observation Count	Summation	average	Variance					Group	Observation Count	Summation	average	Variance					Group	Observation Count	Summation	average	Variance					Group	Observation Count	Summation	average	Variance					Group	Observation Count	Summation	average	Variance								Variance	0.000481333
Line 1	3	0.03	0.01	1.9e-05					Line 1	3	0.009	0.003	3e-06					Line 1	3	0.025	0.00833333	2.23333e-05					Line 1	3	0.15	0.05	0.0007					Line 1	3	0.23	0.0766667	0.00143333
Line 2	3	0.018	0.006	9e-06					Line 2	3	0.004	0.00133333	3.33333e-07					Line 2	3	0.019	0.00633333	6.33333e-06					Line 2	3	0.25	0.0833333	0.00123333					Line 2	3	0.15	0.05	0.0004								20-25
Line 3	3	0.046	0.0153333	7.43333e-05					Line 3	3	0.005	0.00166667	3.33333e-07					Line 3	3	0.017	0.00566667	4.33333e-06					Line 3	3	0.15	0.05	0.0007					Line 3	3	0.18	0.06	0.0001								Observation Count	3
																																																Summation	0.942
																																																average	0.314
Analysis of Variance									Analysis of Variance									Analysis of Variance									Analysis of Variance									Analysis of Variance												Variance	0.000499
Source of Variation	SS	df	MS	F	P-value	F crit			Source of Variation	SS	df	MS	F	P-value	F crit			Source of Variation	SS	df	MS	F	P-value	F crit			Source of Variation	SS	df	MS	F	P-value	F crit			Source of Variation	SS	df	MS	F	P-value	F crit
Intergroup	0.000131556	2	6.57778e-05	1.92834	0.22556	5.14325			Intergroup	4.66667e-06	2	2.33333e-06	1.90909	0.228224	5.14325			Intergroup	1.15556e-05	2	5.77778e-06	0.525253	0.616301	5.14325			Intergroup	0.00222222	2	0.00111111	1.26582	0.347821	5.14325			Intergroup	0.00108889	2	0.000544444	0.844828	0.475043	5.14325						25-30
Within the group	0.000204667	6	3.41111e-05						Within the group	7.33333e-06	6	1.22222e-06						Within the group	6.6e-05	6	1.1e-05						Within the group	0.00526667	6	0.000877778						Within the group	0.00386667	6	0.000644444									Observation Count	3
																																																Summation	0.759
Total	0.000336222	8							Total	1.2e-05	8							Total	7.75556e-05	8							Total	0.00748889	8							Total	0.00495556	8										average	0.253
																																																Variance	0.000325
																																																30-35
Depth 10-15mm	14d								Depth 10-15mm	28d								Depth 10-15mm	56d								5%H₂SO₄	15d								5%H₂SO₄	15d											Observation Count	3
Group	Chloride ion content1	Chloride ion content2	Chloride ion content3	average					Group	Chloride ion content1	Chloride ion content2	Chloride ion content3	average					Group	Chloride ion content1	Chloride ion content2	Chloride ion content3	average					Group	Mass loss rate1	Mass loss rate2	Mass loss rate3	average					Group	compressive strength loss rate1	compressive strength loss rat2	compressive strength loss rate3	average								Summation	0.662
blank	0.397	0.352	0.384	0.378					blank	0.498	0.506	0.498	0.501					blank	0.621	0.631	0.618	0.623					blank	5.72	5.81	5.78	5.76					blank	23.79	23.71	23.68	23.73								average	0.220667
SF/Si	0.094	0.079	0.091	0.088					SF/Si	0.148	0.141	0.139	0.143					SF/Si	0.249	0.241	0.264	0.251					SF/Si	2.62	2.63	2.66	2.64					SF/Si	13.59	13.39	13.49	13.49								Variance	0.000310333
F/Si	0.221	0.186	0.21	0.206					F/Si	0.332	0.333	0.329	0.331					F/Si	0.463	0.461	0.451	0.458					F/Si	1.38	1.34	1.44	1.39					F/Si	12.59	12.47	12.43	12.5
																																																35-40
	0.019	0.026	0.006							0.003	0.005	0.003							0.002	0.008	0.005							0.04	0.05	0.02							0.06	0.02	0.05									Observation Count	3
	0.006	0.009	0.003							0.005	0.002	0.004							0.002	0.01	0.013							0.02	0.01	0.02							0.1	0.1	0									Summation	0.55
	0.015	0.02	0.004							0.001	0.002	0.002							0.005	0.003	0.007							0.01	0.05	0.05							0.09	0.03	0.07									average	0.183333
																																																Variance	0.000305333
Analysis of Variance: One-Way ANOVA									Analysis of Variance: One-Way ANOVA									Analysis of Variance: One-Way ANOVA									Analysis of Variance: One-Way ANOVA									Analysis of Variance: One-Way ANOVA												40-45
																																																Observation Count	3
SUMMARY									SUMMARY									SUMMARY									SUMMARY									SUMMARY												Summation	0.4
Group	Observation Count	Summation	average	Variance					Group	Observation Count	Summation	average	Variance					Group	Observation Count	Summation	average	Variance					Group	Observation Count	Summation	average	Variance					Group	Observation Count	Summation	average	Variance								average	0.133333
Line 1	3	0.052	0.0173333	0.000105333					Line 1	3	0.011	0.00366667	1.33333e-06					Line 1	3	0.015	0.005	9e-06					Line 1	3	0.11	0.0366667	0.000233333					Line 1	3	0.13	0.0433333	0.000433333								Variance	0.000186333
Line 2	3	0.018	0.006	9e-06					Line 2	3	0.011	0.00366667	2.33333e-06					Line 2	3	0.025	0.00833333	3.23333e-05					Line 2	3	0.05	0.0166667	3.33333e-05					Line 2	3	0.2	0.0666667	0.00333333
Line 3	3	0.038	0.0126667	6.03333e-05					Line 3	3	0.005	0.00166667	3.33333e-07					Line 3	3	0.015	0.005	4e-06					Line 3	3	0.11	0.0366667	0.000533333					Line 3	3	0.19	0.0633333	0.000933333								45-50
																																																Observation Count	3
																																																Summation	0.283
Analysis of Variance									Analysis of Variance									Analysis of Variance									Analysis of Variance									Analysis of Variance												average	0.0943333
Source of Variation	SS	df	MS	F	P-value	F crit			Source of Variation	SS	df	MS	F	P-value	F crit			Source of Variation	SS	df	MS	F	P-value	F crit			Source of Variation	SS	df	MS	F	P-value	F crit			Source of Variation	SS	df	MS	F	P-value	F crit						Variance	5.03333e-05
Intergroup	0.000194667	2	9.73333e-05	1.67176	0.264803	5.14325			Intergroup	8e-06	2	4e-06	3	0.125	5.14325			Intergroup	2.22222e-05	2	1.11111e-05	0.735294	0.518071	5.14325			Intergroup	0.0008	2	0.0004	1.5	0.296296	5.14325			Intergroup	0.000955556	2	0.000477778	0.304965	0.747934	5.14325
Within the group	0.000349333	6	5.82222e-05						Within the group	8e-06	6	1.33333e-06						Within the group	9.06667e-05	6	1.51111e-05						Within the group	0.0016	6	0.000266667						Within the group	0.0094	6	0.00156667									50-55
																																																Observation Count	3
Total	0.000544	8							Total	1.6e-05	8							Total	0.000112889	8							Total	0.0024	8							Total	0.0103556	8										Summation	0.218
																																																average	0.0726667
																																																Variance	1.63333e-05
Depth 15-20mm	14d								Depth 15-20mm	28d								Depth 15-20mm	56d								5%H₂SO₄	20d								5%H₂SO₄	20d											55-60
Group	Chloride ion content1	Chloride ion content2	Chloride ion content3	average					Group	Chloride ion content1	Chloride ion content2	Chloride ion content3	average					Group	Chloride ion content1	Chloride ion content2	Chloride ion content3	average					Group	Mass loss rate1	Mass loss rate2	Mass loss rate3	average					Group	compressive strength loss rate1	compressive strength loss rat2	compressive strength loss rate3	average								Observation Count	3
blank	0.331	0.289	0.321	0.314					blank	0.432	0.426	0.424	0.427					blank	0.519	0.521	0.511	0.514					blank	7.18	7.22	7.28	7.23					blank	27.54	27.48	27.61	27.54								Summation	0.155
SF/Si	0.085	0.071	0.081	0.079					SF/Si	0.113	0.108	0.116	0.111					SF/Si	0.221	0.211	0.208	0.213					SF/Si	3.92	4.02	3.91	3.95					SF/Si	17.17	17.04	16.97	17.06								average	0.0516667
F/Si	0.186	0.157	0.178	0.174					F/Si	0.273	0.283	0.265	0.274					F/Si	0.364	0.377	0.378	0.373					F/Si	2.51	2.48	2.64	2.54					F/Si	15.73	15.67	15.777	15.72								Variance	1.03333e-05
	0.017	0.025	0.007							0.005	0.001	0.003							0.005	0.007	0.003							0.05	0.01	0.05							0	0.06	0.07									Total
	0.006	0.008	0.002							0.002	0.003	0.005							0.008	0.002	0.005							0.03	0.07	0.04							0.11	0.02	0.09									Observation Count	36
	0.012	0.017	0.004							0.001	0.009	0.009							0.009	0.004	0.005							0.03	0.06	0.1							0.01	0.05	0.057									Summation	9.572
																																																average	0.265889
																																																Variance	0.0368259
Analysis of Variance: One-Way ANOVA									Analysis of Variance: One-Way ANOVA									Analysis of Variance: One-Way ANOVA									Analysis of Variance: One-Way ANOVA									Analysis of Variance: One-Way ANOVA
SUMMARY									SUMMARY									SUMMARY									SUMMARY									SUMMARY												Analysis of Variance
Group	Observation Count	Summation	average	Variance					Group	Observation Count	Summation	average	Variance					Group	Observation Count	Summation	average	Variance					Group	Observation Count	Summation	average	Variance					Group	Observation Count	Summation	average	Variance								Source of Variation	SS
Line 1	3	0.05	0.0166667	8.23333e-05					Line 1	3	0.009	0.003	4e-06					Line 1	3	0.015	0.005	4e-06					Line 1	3	0.11	0.0366667	0.000533333					Line 1	3	0.13	0.0433333	0.00143333								Sample	0.988986
Line 2	3	0.016	0.00533333	9.33333e-06					Line 2	3	0.01	0.00333333	2.33333e-06					Line 2	3	0.015	0.005	9e-06					Line 2	3	0.14	0.0466667	0.000433333					Line 2	3	0.22	0.0733333	0.00223333								Column	0.755176
Line 3	3	0.032	0.0106667	3.73333e-05					Line 3	3	0.005	0.00166667	3.33333e-07					Line 3	3	0.018	0.006	7e-06					Line 3	3	0.19	0.0633333	0.00123333					Line 3	3	0.117	0.039	0.000643								Interaction	0.526585
																																																Internal	0.010314
Analysis of Variance									Analysis of Variance									Analysis of Variance									Analysis of Variance									Analysis of Variance												Total	2.28106
Source of Variation	SS	df	MS	F	P-value	F crit			Source of Variation	SS	df	MS	F	P-value	F crit			Source of Variation	SS	df	MS	F	P-value	F crit			Source of Variation	SS	df	MS	F	P-value	F crit			Source of Variation	SS	df	MS	F	P-value	F crit
Intergroup	0.000192889	2	9.64444e-05	2.24289	0.187349	5.14325			Intergroup	4.66667e-06	2	2.33333e-06	1.05	0.406442	5.14325			Intergroup	2e-06	2	1e-06	0.15	0.863838	5.14325			Intergroup	0.00108889	2	0.000544444	0.742424	0.515116	5.14325			Intergroup	0.00209756	2	0.00104878	0.730064	0.520253	5.14325
Within the group	0.000258	6	4.3e-05						Within the group	1.33333e-05	6	2.22222e-06						Within the group	4e-05	6	6.66667e-06						Within the group	0.0044	6	0.000733333						Within the group	0.00861933	6	0.00143656
																																																Depth(mm)	14d_SF/Si
Total	0.000450889	8							Total	1.8e-05	8							Total	4.2e-05	8							Total	0.00548889	8							Total	0.0107169	8										0-5	0.124
																																																	0.121
																																																	0.118
																																																5-10	0.095
Depth 20-25mm	14d								Depth 20-25mm	28d								Depth 20-25mm	56d								5%H₂SO₄	25d								5%H₂SO₄	25d												0.08
Group	Chloride ion content1	Chloride ion content2	Chloride ion content3	average					Group	Chloride ion content1	Chloride ion content2	Chloride ion content3	average					Group	Chloride ion content1	Chloride ion content2	Chloride ion content3	average					Group	Mass loss rate1	Mass loss rate2	Mass loss rate3	average					Group	compressive strength loss rate1	compressive strength loss rat2	compressive strength loss rate3	average									0.091
blank	0.258	0.279	0.281	0.273					blank	0.386	0.369	0.378	0.377					blank	0.407	0.406	0.397	0.403					blank	8.84	9.01	9.04	8.96					blank	31.64	31.48	31.44	31.52								10-15	0.094
SF/Si	0.075	0.061	0.081	0.072					SF/Si	0.101	0.096	0.089	0.095					SF/Si	0.167	0.175	0.181	0.173					SF/Si	5.06	5.22	5.22	5.17					SF/Si	19.57	19.69	19.65	19.64									0.079
F/Si	0.139	0.123	0.138	0.133					F/Si	0.244	0.235	0.238	0.239					F/Si	0.316	0.323	0.323	0.321					F/Si	3.36	3.45	3.51	3.44					F/Si	18.32	18.31	18.49	18.37									0.091
																																																15-20	0.085
	0.015	0.006	0.008							0.009	0.008	0.001							0.004	0.003	0.006							0.12	0.05	0.08							0.12	0.04	0.08										0.072
	0.003	0.011	0.009							0.006	0.001	0.006							0.006	0.002	0.008							0.11	0.05	0.05							0.07	0.05	0.01										0.081
	0.006	0.01	0.005							0.005	0.004	0.001							0.005	0.002	0.002							0.08	0.01	0.07							0.05	0.06	0.12									20-25	0.075
																																																	0.061
																																																	0.081
Analysis of Variance: One-Way ANOVA									Analysis of Variance: One-Way ANOVA									Analysis of Variance: One-Way ANOVA									Analysis of Variance: One-Way ANOVA									Analysis of Variance: One-Way ANOVA												25-30	0.067
																																																	0.055
SUMMARY									SUMMARY									SUMMARY									SUMMARY									SUMMARY													0.063
Group	Observation Count	Summation	average	Variance					Group	Observation Count	Summation	average	Variance					Group	Observation Count	Summation	average	Variance					Group	Observation Count	Summation	average	Variance					Group	Observation Count	Summation	average	Variance								30-35	0.062
Line 1	3	0.05	0.0166667	8.23333e-05					Line 1	3	0.018	0.006	1.9e-05					Line 1	3	0.013	0.00433333	2.33333e-06					Line 1	3	0.25	0.0833333	0.00123333					Line 1	3	0.24	0.08	0.0016									0.05
Line 2	3	0.016	0.00533333	9.33333e-06					Line 2	3	0.013	0.00433333	8.33333e-06					Line 2	3	0.016	0.00533333	9.33333e-06					Line 2	3	0.21	0.07	0.0012					Line 2	3	0.13	0.0433333	0.000933333									0.059
Line 3	3	0.032	0.0106667	3.73333e-05					Line 3	3	0.01	0.00333333	4.33333e-06					Line 3	3	0.009	0.003	3e-06					Line 3	3	0.16	0.0533333	0.00143333					Line 3	3	0.23	0.0766667	0.00143333								35-40	0.057
																																																	0.046
																																																	0.054
Analysis of Variance									Analysis of Variance									Analysis of Variance									Analysis of Variance									Analysis of Variance												40-45	0.044
Source of Variation	SS	df	MS	F	P-value	F crit			Source of Variation	SS	df	MS	F	P-value	F crit			Source of Variation	SS	df	MS	F	P-value	F crit			Source of Variation	SS	df	MS	F	P-value	F crit			Source of Variation	SS	df	MS	F	P-value	F crit							0.053
Intergroup	0.000192889	2	9.64444e-05	2.24289	0.187349	5.14325			Intergroup	1.08889e-05	2	5.44444e-06	0.515789	0.621291	5.14325			Intergroup	8.22222e-06	2	4.11111e-06	0.840909	0.476499	5.14325			Intergroup	0.00135556	2	0.000677778	0.525862	0.615982	5.14325			Intergroup	0.00246667	2	0.00123333	0.932773	0.443882	5.14325							0.048
Within the group	0.000258	6	4.3e-05						Within the group	6.33333e-05	6	1.05556e-05						Within the group	2.93333e-05	6	4.88889e-06						Within the group	0.00773333	6	0.00128889						Within the group	0.00793333	6	0.00132222									45-50	0.044
																																																	0.039
Total	0.000450889	8							Total	7.42222e-05	8							Total	3.75556e-05	8							Total	0.00908889	8							Total	0.0104	8											0.044
																																																50-55	0.038
																																																	0.035
																																																	0.036
Depth 25-30mm	14d								Depth 25-30mm	28d								Depth 25-30mm	56d								5%H₂SO₄	30d								5%H₂SO₄	30d											55-60	0.034
Group	Chloride ion content1	Chloride ion content2	Chloride ion content3	average					Group	Chloride ion content1	Chloride ion content2	Chloride ion content3	average					Group	Chloride ion content1	Chloride ion content2	Chloride ion content3	average					Group	Mass loss rate1	Mass loss rate2	Mass loss rate3	average					Group	compressive strength loss rate1	compressive strength loss rat2	compressive strength loss rate3	average									0.025
blank	0.268	0.233	0.258	0.253					blank	0.325	0.323	0.315	0.321					blank	0.357	0.354	0.345	0.352					blank	10.39	10.44	10.55	10.46					blank	34.49	34.43	34.33	34.42									0.029
SF/Si	0.067	0.055	0.063	0.062					SF/Si	0.078	0.076	0.082	0.079					SF/Si	0.148	0.145	0.134	0.142					SF/Si	6.46	6.54	6.51	6.5					SF/Si	22.72	22.57	22.57	22.62
F/Si	0.129	0.11	0.125	0.121					F/Si	0.206	0.211	0.197	0.204					F/Si	0.255	0.249	0.266	0.257					F/Si	4.09	4.21	4.24	4.18					F/Si	21.25	21.24	21.15	21.21
																																																Analysis of Variance: Repeated Measures Two-Way ANOVA
	0.015	0.02	0.005							0.004	0.002	0.006							0.005	0.002	0.007							0.07	0.02	0.09							0.07	0.01	0.09
	0.005	0.007	0.001							0.001	0.003	0.003							0.006	0.003	0.008							0.04	0.04	0.01							0.1	0.05	0.05									SUMMARY	14d_SF/Si
	0.008	0.011	0.004							0.002	0.007	0.007							0.002	0.008	0.009							0.09	0.03	0.06							0.04	0.03	0.06									0-5
																																																Observation Count	3
																																																Summation	0.363
Analysis of Variance: One-Way ANOVA									Analysis of Variance: One-Way ANOVA									Analysis of Variance: One-Way ANOVA									Analysis of Variance: One-Way ANOVA									Analysis of Variance: One-Way ANOVA												average	0.121
																																																Variance	9e-06
SUMMARY									SUMMARY									SUMMARY									SUMMARY									SUMMARY
Group	Observation Count	Summation	average	Variance					Group	Observation Count	Summation	average	Variance					Group	Observation Count	Summation	average	Variance					Group	Observation Count	Summation	average	Variance					Group	Observation Count	Summation	average	Variance								5-10
Line 1	3	0.04	0.0133333	5.83333e-05					Line 1	3	0.012	0.004	4e-06					Line 1	3	0.014	0.00466667	6.33333e-06					Line 1	3	0.18	0.06	0.0013					Line 1	3	0.17	0.0566667	0.00173333								Observation Count	3
Line 2	3	0.014	0.00466667	1.03333e-05					Line 2	3	0.007	0.00233333	1.33333e-06					Line 2	3	0.017	0.00566667	6.33333e-06					Line 2	3	0.09	0.03	0.0003					Line 2	3	0.2	0.0666667	0.000833333								Summation	0.266
Line 3	3	0.022	0.00733333	1.63333e-05					Line 3	3	0.016	0.00533333	8.33333e-06					Line 3	3	0.019	0.00633333	1.43333e-05					Line 3	3	0.18	0.06	0.0009					Line 3	3	0.13	0.0433333	0.000233333								average	0.0886667
																																																Variance	6.03333e-05
Analysis of Variance									Analysis of Variance									Analysis of Variance									Analysis of Variance									Analysis of Variance												10-15
Source of Variation	SS	df	MS	F	P-value	F crit			Source of Variation	SS	df	MS	F	P-value	F crit			Source of Variation	SS	df	MS	F	P-value	F crit			Source of Variation	SS	df	MS	F	P-value	F crit			Source of Variation	SS	df	MS	F	P-value	F crit						Observation Count	3
Intergroup	0.000118222	2	5.91111e-05	2.08627	0.205194	5.14325			Intergroup	1.35556e-05	2	6.77778e-06	1.4878	0.298718	5.14325			Intergroup	4.22222e-06	2	2.11111e-06	0.234568	0.797838	5.14325			Intergroup	0.0018	2	0.0009	1.08	0.397542	5.14325			Intergroup	0.000822222	2	0.000411111	0.440476	0.662992	5.14325						Summation	0.264
Within the group	0.00017	6	2.83333e-05						Within the group	2.73333e-05	6	4.55556e-06						Within the group	5.4e-05	6	9e-06						Within the group	0.005	6	0.000833333						Within the group	0.0056	6	0.000933333									average	0.088
																																																Variance	6.3e-05
Total	0.000288222	8							Total	4.08889e-05	8							Total	5.82222e-05	8							Total	0.0068	8							Total	0.00642222	8
																																																15-20
																																																Observation Count	3
																																																Summation	0.238
Depth 30-35mm	14d								Depth 30-35mm	28d								Depth 30-35mm	56d								5%NaOH	5d								5%NaOH	5d											average	0.0793333
Group	Chloride ion content1	Chloride ion content2	Chloride ion content3	average					Group	Chloride ion content1	Chloride ion content2	Chloride ion content3	average					Group	Chloride ion content1	Chloride ion content2	Chloride ion content3	average					Group	Mass loss rate1	Mass loss rate2	Mass loss rate3	average					Group	compressive strength loss rate1	compressive strength loss rat2	compressive strength loss rate3	average								Variance	4.43333e-05
blank	0.201	0.235	0.226	0.221					blank	0.255	0.261	0.265	0.26					blank	0.306	0.296	0.273	0.292					blank	-5.42	-5.53	-5.42	-5.46					blank	-5.76	-5.77	-5.71	-5.75
SF/Si	0.062	0.05	0.059	0.057					SF/Si	0.071	0.079	0.076	0.075					SF/Si	0.127	0.134	0.143	0.135					SF/Si	-3.11	-3.02	-3.01	-3.05					SF/Si	-2.02	-1.88	-1.89	-1.93								20-25
F/Si	0.11	0.104	0.092	0.102					F/Si	0.169	0.176	0.18	0.175					F/Si	0.202	0.222	0.212	0.211					F/Si	-5.05	-4.93	-4.92	-4.97					F/Si	-1.02	-0.95	-1.03	-1								Observation Count	3
																																																Summation	0.217
	0.02	0.014	0.005							0.005	0.001	0.005							0.014	0.004	0.019							0.04	0.07	0.04							0.01	0.02	0.04									average	0.0723333
	0.005	0.007	0.002							0.004	0.004	0.001							0.008	0.001	0.008							0.06	0.03	0.04							0.09	0.05	0.04									Variance	0.000105333
	0.008	0.002	0.01							0.006	0.001	0.005							0.009	0.011	0.001							0.08	0.04	0.05							0.02	0.05	0.03
																																																25-30
																																																Observation Count	3
Analysis of Variance: One-Way ANOVA									Analysis of Variance: One-Way ANOVA									Analysis of Variance: One-Way ANOVA									Analysis of Variance: One-Way ANOVA									Analysis of Variance: One-Way ANOVA												Summation	0.185
																																																average	0.0616667
SUMMARY									SUMMARY									SUMMARY									SUMMARY									SUMMARY												Variance	3.73333e-05
Group	Observation Count	Summation	average	Variance					Group	Observation Count	Summation	average	Variance					Group	Observation Count	Summation	average	Variance					Group	Observation Count	Summation	average	Variance					Group	Observation Count	Summation	average	Variance
Line 1	3	0.038	0.0126667	5.03333e-05					Line 1	3	0.011	0.00366667	5.33333e-06					Line 1	3	0.037	0.0123333	5.83333e-05					Line 1	3	0.15	0.05	0.0003					Line 1	3	0.07	0.0233333	0.000233333								30-35
Line 2	3	0.014	0.00466667	6.33333e-06					Line 2	3	0.009	0.003	3e-06					Line 2	3	0.027	0.009	3e-06					Line 2	3	0.13	0.0433333	0.000233333					Line 2	3	0.18	0.06	0.0007								Observation Count	3
Line 3	3	0.02	0.00666667	1.73333e-05					Line 3	3	0.012	0.004	7e-06					Line 3	3	0.025	0.00833333	1.23333e-05					Line 3	3	0.17	0.0566667	0.000433333					Line 3	3	0.1	0.0333333	0.000233333								Summation	0.171
																																																average	0.057
																																																Variance	3.9e-05
Analysis of Variance									Analysis of Variance									Analysis of Variance									Analysis of Variance									Analysis of Variance
Source of Variation	SS	df	MS	F	P-value	F crit			Source of Variation	SS	df	MS	F	P-value	F crit			Source of Variation	SS	df	MS	F	P-value	F crit			Source of Variation	SS	df	MS	F	P-value	F crit			Source of Variation	SS	df	MS	F	P-value	F crit						35-40
Intergroup	0.000104	2	5.2e-05	2.10811	0.202574	5.14325			Intergroup	1.55556e-06	2	7.77778e-07	0.152174	0.862052	5.14325			Intergroup	2.75556e-05	2	1.37778e-05	0.561086	0.597883	5.14325			Intergroup	0.000266667	2	0.000133333	0.413793	0.67866	5.14325			Intergroup	0.00215556	2	0.00107778	2.77143	0.140447	5.14325						Observation Count	3
Within the group	0.000148	6	2.46667e-05						Within the group	3.06667e-05	6	5.11111e-06						Within the group	0.000147333	6	2.45556e-05						Within the group	0.00193333	6	0.000322222						Within the group	0.00233333	6	0.000388889									Summation	0.157
																																																average	0.0523333
Total	0.000252	8							Total	3.22222e-05	8							Total	0.000174889	8							Total	0.0022	8							Total	0.00448889	8										Variance	3.23333e-05
																																																40-45
																																																Observation Count	3
Depth 35-40mm	14d								Depth 35-40mm	28d								Depth 35-40mm	56d								5%NaOH	10d								5%NaOH	10d											Summation	0.145
Group	Chloride ion content1	Chloride ion content2	Chloride ion content3	average					Group	Chloride ion content1	Chloride ion content2	Chloride ion content3	average					Group	Chloride ion content1	Chloride ion content2	Chloride ion content3	average					Group	Mass loss rate1	Mass loss rate2	Mass loss rate3	average					Group	compressive strength loss rate1	compressive strength loss rat2	compressive strength loss rate3	average								average	0.0483333
blank	0.198	0.164	0.188	0.183					blank	0.221	0.215	0.225	0.22					blank	0.245	0.248	0.229	0.241					blank	-6.36	-6.27	-6.31	-6.39					blank	-0.53	-0.62	-0.66	-0.6								Variance	2.03333e-05
SF/Si	0.057	0.046	0.054	0.052					SF/Si	0.062	0.072	0.071	0.068					SF/Si	0.135	0.111	0.131	0.126					SF/Si	-3.64	-3.57	-3.68	-3.63					SF/Si	-3.14	-3.12	-3.02	-3.09
F/Si	0.099	0.082	0.094	0.092					F/Si	0.144	0.148	0.138	0.143					F/Si	0.179	0.158	0.181	0.173					F/Si	-5.18	-5.32	-5.17	-5.22					F/Si	-2.84	-2.86	-2.73	-2.81								45-50
																																																Observation Count	3
	0.015	0.019	0.005							0.001	0.005	0.005							0.004	0.007	0.012							0.03	0.12	0.08							0.07	0.02	0.06									Summation	0.127
	0.005	0.006	0.002							0.006	0.004	0.003							0.009	0.015	0.005							0.01	0.06	0.05							0.05	0.03	0.07									average	0.0423333
	0.007	0.01	0.002							0.001	0.005	0.005							0.006	0.015	0.008							0.04	0.1	0.05							0.03	0.05	0.08									Variance	8.33333e-06
																																																50-55
Analysis of Variance: One-Way ANOVA									Analysis of Variance: One-Way ANOVA									Analysis of Variance: One-Way ANOVA									Analysis of Variance: One-Way ANOVA									Analysis of Variance: One-Way ANOVA												Observation Count	3
																																																Summation	0.109
SUMMARY									SUMMARY									SUMMARY									SUMMARY									SUMMARY												average	0.0363333
Group	Observation Count	Summation	average	Variance					Group	Observation Count	Summation	average	Variance					Group	Observation Count	Summation	average	Variance					Group	Observation Count	Summation	average	Variance					Group	Observation Count	Summation	average	Variance								Variance	2.33333e-06
Line 1	3	0.04	0.0133333	5.83333e-05					Line 1	3	0.011	0.00366667	5.33333e-06					Line 1	3	0.023	0.00766667	1.63333e-05					Line 1	3	0.23	0.0766667	0.00203333					Line 1	3	0.15	0.05	0.0007
Line 2	3	0.014	0.00466667	6.33333e-06					Line 2	3	0.013	0.00433333	2.33333e-06					Line 2	3	0.029	0.00966667	2.53333e-05					Line 2	3	0.12	0.04	0.0007					Line 2	3	0.15	0.05	0.0004								55-60
Line 3	3	0.02	0.00666667	1.73333e-05					Line 3	3	0.011	0.00366667	5.33333e-06					Line 3	3	0.029	0.00966667	2.23333e-05					Line 3	3	0.19	0.0633333	0.00103333					Line 3	3	0.16	0.0533333	0.000633333								Observation Count	3
																																																Summation	0.088
																																																average	0.0293333
Analysis of Variance									Analysis of Variance									Analysis of Variance									Analysis of Variance									Analysis of Variance												Variance	2.03333e-05
Source of Variation	SS	df	MS	F	P-value	F crit			Source of Variation	SS	df	MS	F	P-value	F crit			Source of Variation	SS	df	MS	F	P-value	F crit			Source of Variation	SS	df	MS	F	P-value	F crit			Source of Variation	SS	df	MS	F	P-value	F crit
Intergroup	0.000123556	2	6.17778e-05	2.26016	0.18551	5.14325			Intergroup	8.88889e-07	2	4.44444e-07	0.102564	0.904069	5.14325			Intergroup	8e-06	2	4e-06	0.1875	0.833706	5.14325			Intergroup	0.00206667	2	0.00103333	0.823009	0.483223	5.14325			Intergroup	2.22222e-05	2	1.11111e-05	0.0192308	0.981013	5.14325						Total
Within the group	0.000164	6	2.73333e-05						Within the group	2.6e-05	6	4.33333e-06						Within the group	0.000128	6	2.13333e-05						Within the group	0.00753333	6	0.00125556						Within the group	0.00346667	6	0.000577778									Observation Count	36
																																																Summation	2.33
Total	0.000287556	8							Total	2.68889e-05	8							Total	0.000136	8							Total	0.0096	8							Total	0.00348889	8										average	0.0647222
																																																Variance	0.000677063
Depth 40-45mm	14d								Depth 40-45mm	28d								Depth 40-45mm	56d								5%NaOH	15d								5%NaOH	15d											Analysis of Variance
Group	Chloride ion content1	Chloride ion content2	Chloride ion content3	average					Group	Chloride ion content1	Chloride ion content2	Chloride ion content3	average					Group	Chloride ion content1	Chloride ion content2	Chloride ion content3	average					Group	Mass loss rate1	Mass loss rate2	Mass loss rate3	average					Group	compressive strength loss rate1	compressive strength loss rat2	compressive strength loss rate3	average								Source of Variation	SS
blank	0.121	0.148	0.131	0.133					blank	0.158	0.171	0.168	0.165					blank	0.181	0.199	0.192	0.191					blank	-7.71	-7.78	-7.66	-7.74					blank	3.92	4.08	3.92	3.97								Sample	0.358629
SF/Si	0.044	0.053	0.048	0.048					SF/Si	0.061	0.068	0.062	0.064					SF/Si	0.11	0.114	0.111	0.112					SF/Si	-4.08	-4.13	-4.05	-4.11					SF/Si	-2.58	-2.4	-2.56	-2.51								Column	0.25027
F/Si	0.068	0.076	0.071	0.072					F/Si	0.113	0.114	0.119	0.115					F/Si	0.146	0.155	0.158	0.153					F/Si	-5.85	-5.72	-5.62	-5.73					F/Si	-4.89	-4.75	-4.81	-4.82								Interaction	0.0891395
																																																Internal	0.002928
	0.012	0.015	0.002							0.007	0.006	0.003							0.01	0.008	0.001							0.03	0.04	0.08							0.05	0.11	0.05
	0.004	0.005	0							0.003	0.004	0.002							0.002	0.002	0.001							0.03	0.02	0.06							0.07	0.11	0.05									Total	0.700966
	0.004	0.004	0.001							0.002	0.001	0.004							0.007	0.002	0.005							0.12	0.01	0.11							0.07	0.07	0.01
Analysis of Variance: One-Way ANOVA									Analysis of Variance: One-Way ANOVA									Analysis of Variance: One-Way ANOVA									Analysis of Variance: One-Way ANOVA									Analysis of Variance: One-Way ANOVA
SUMMARY									SUMMARY									SUMMARY									SUMMARY									SUMMARY
Group	Observation Count	Summation	average	Variance					Group	Observation Count	Summation	average	Variance					Group	Observation Count	Summation	average	Variance					Group	Observation Count	Summation	average	Variance					Group	Observation Count	Summation	average	Variance
Line 1	3	0.03	0.01	3.9e-05					Line 1	3	0.016	0.00533333	4.33333e-06					Line 1	3	0.019	0.00633333	2.23333e-05					Line 1	3	0.15	0.05	0.0007					Line 1	3	0.21	0.07	0.0012
Line 2	3	0.008	0.00266667	5.33333e-06					Line 2	3	0.009	0.003	1e-06					Line 2	3	0.005	0.00166667	3.33333e-07					Line 2	3	0.11	0.0366667	0.000433333					Line 2	3	0.23	0.0766667	0.000933333
Line 3	3	0.01	0.00333333	4.33333e-06					Line 3	3	0.007	0.00233333	2.33333e-06														Line 3	3	0.24	0.08	0.0037					Line 3	3	0.15	0.05	0.0012
																		Analysis of Variance
Analysis of Variance									Analysis of Variance									Source of Variation	SS	df	MS	F	P-value	F crit			Analysis of Variance									Analysis of Variance
Source of Variation	SS	df	MS	F	P-value	F crit			Source of Variation	SS	df	MS	F	P-value	F crit			Intergroup	3.26667e-05	1	3.26667e-05	2.88235	0.164789	7.70865			Source of Variation	SS	df	MS	F	P-value	F crit			Source of Variation	SS	df	MS	F	P-value	F crit
Intergroup	9.86667e-05	2	4.93333e-05	3.0411	0.122466	5.14325			Intergroup	1.48889e-05	2	7.44444e-06	2.91304	0.130596	5.14325			Within the group	4.53333e-05	4	1.13333e-05						Intergroup	0.00295556	2	0.00147778	0.917241	0.449182	5.14325			Intergroup	0.00115556	2	0.000577778	0.52	0.619064	5.14325
Within the group	9.73333e-05	6	1.62222e-05						Within the group	1.53333e-05	6	2.55556e-06															Within the group	0.00966667	6	0.00161111						Within the group	0.00666667	6	0.00111111
																		Total	7.8e-05	5
Total	0.000196	8							Total	3.02222e-05	8																Total	0.0126222	8							Total	0.00782222	8
Depth 45-50mm	14d								Depth 45-50mm	28d								Depth 45-50mm	56d								5%NaOH	20d								5%NaOH	20d
Group	Chloride ion content1	Chloride ion content2	Chloride ion content3	average					Group	Chloride ion content1	Chloride ion content2	Chloride ion content3	average					Group	Chloride ion content1	Chloride ion content2	Chloride ion content3	average					Group	Mass loss rate1	Mass loss rate2	Mass loss rate3	average					Group	compressive strength loss rate1	compressive strength loss rat2	compressive strength loss rate3	average
blank	0.088	0.102	0.093	0.094					blank	0.125	0.142	0.132	0.133					blank	0.164	0.165	0.155	0.161					blank	-8.45	-8.27	-8.23	-8.32					blank	6.44	6.33	6.29	6.35
SF/Si	0.044	0.039	0.044	0.042					SF/Si	0.057	0.067	0.051	0.058					SF/Si	0.108	0.103	0.112	0.108					SF/Si	-5.09	-4.87	-4.87	-4.95					SF/Si	1.32	1.41	1.31	1.35
F/Si	0.048	0.042	0.044	0.045					F/Si	0.086	0.093	0.077	0.085					F/Si	0.138	0.134	0.123	0.132					F/Si	-6.41	-6.49	-6.62	-6.51					F/Si	-2.73	-2.56	-2.53	-2.61
	0.006	0.008	0.001							0.008	0.009	0.001							0.003	0.004	0.006							0.13	0.05	0.09							0.09	0.02	0.06
	0.002	0.003	0.002							0.001	0.009	0.007							0	0.005	0.004							0.14	0.08	0.08							0.03	0.06	0.04
	0.003	0.003	0.001							0.001	0.008	0.008							0.006	0.002	0.009							0.1	0.02	0.11							0.12	0.05	0.08
Analysis of Variance: One-Way ANOVA									Analysis of Variance: One-Way ANOVA									Analysis of Variance: One-Way ANOVA									Analysis of Variance: One-Way ANOVA									Analysis of Variance: One-Way ANOVA
SUMMARY									SUMMARY									SUMMARY									SUMMARY									SUMMARY
Group	Observation Count	Summation	average	Variance					Group	Observation Count	Summation	average	Variance					Group	Observation Count	Summation	average	Variance					Group	Observation Count	Summation	average	Variance					Group	Observation Count	Summation	average	Variance
Line 1	3	0.014	0.00466667	1.03333e-05					Line 1	3	0.018	0.006	1.9e-05					Line 1	3	0.013	0.00433333	2.33333e-06					Line 1	3	0.27	0.09	0.0016					Line 1	3	0.17	0.0566667	0.00123333
Line 2	3	0.006	0.002	1e-06					Line 2	3	0.017	0.00566667	1.73333e-05					Line 2	3	0.009	0.003	7e-06					Line 2	3	0.3	0.1	0.0012					Line 2	3	0.13	0.0433333	0.000233333
Line 3	3	0.006	0.002	3e-06					Line 3	3	0.017	0.00566667	1.63333e-05					Line 3	3	0.017	0.00566667	1.23333e-05					Line 3	3	0.23	0.0766667	0.00243333					Line 3	3	0.25	0.0833333	0.00123333
Analysis of Variance									Analysis of Variance									Analysis of Variance									Analysis of Variance									Analysis of Variance
Source of Variation	SS	df	MS	F	P-value	F crit			Source of Variation	SS	df	MS	F	P-value	F crit			Source of Variation	SS	df	MS	F	P-value	F crit			Source of Variation	SS	df	MS	F	P-value	F crit			Source of Variation	SS	df	MS	F	P-value	F crit
Intergroup	1.42222e-05	2	7.11111e-06	1.48837	0.298605	5.14325			Intergroup	2.22222e-07	2	1.11111e-07	0.00632911	0.993697	5.14325			Intergroup	1.06667e-05	2	5.33333e-06	0.738462	0.516755	5.14325			Intergroup	0.000822222	2	0.000411111	0.235669	0.797024	5.14325			Intergroup	0.00248889	2	0.00124444	1.38272	0.320726	5.14325
Within the group	2.86667e-05	6	4.77778e-06						Within the group	0.000105333	6	1.75556e-05						Within the group	4.33333e-05	6	7.22222e-06						Within the group	0.0104667	6	0.00174444						Within the group	0.0054	6	0.0009
Total	4.28889e-05	8							Total	0.000105556	8							Total	5.4e-05	8							Total	0.0112889	8							Total	0.00788889	8
Depth 50-55mm	14d								Depth 50-55mm	28d								Depth 50-55mm	56d								5%NaOH	25d								5%NaOH	25d
Group	Chloride ion content1	Chloride ion content2	Chloride ion content3	average					Group	Chloride ion content1	Chloride ion content2	Chloride ion content3	average					Group	Chloride ion content1	Chloride ion content2	Chloride ion content3	average					Group	Mass loss rate1	Mass loss rate2	Mass loss rate3	average					Group	compressive strength loss rate1	compressive strength loss rat2	compressive strength loss rate3	average
blank	0.077	0.069	0.072	0.073					blank	0.097	0.112	0.101	0.103					blank	0.136	0.131	0.119	0.129					blank	-9.99	-9.72	-9.71	-9.81					blank	10.47	10.61	10.48	10.52
SF/Si	0.038	0.035	0.036	0.036					SF/Si	0.045	0.056	0.044	0.048					SF/Si	0.094	0.103	0.087	0.095					SF/Si	-5.85	-5.66	-5.68	-5.73					SF/Si	3.93	4.12	4.09	4.05
F/Si	0.041	0.036	0.041	0.039					F/Si	0.056	0.068	0.069	0.064					F/Si	0.116	0.118	0.123	0.119					F/Si	-7.2	-7.07	-7.01	-7.09					F/Si	1.1	1.25	1.26	1.2
	0.004	0.004	0.001							0.006	0.009	0.002							0.007	0.002	0.01							0.18	0.09	0.1							0.05	0.09	0.04
	0.002	0.001	0							0.003	0.008	0.004							0.001	0.008	0.008							0.12	0.07	0.05							0.12	0.07	0.04
	0.002	0.003	0.002							0.008	0.004	0.005							0.003	0.001	0.004							0.11	0.02	0.08							0.1	0.05	0.06
Analysis of Variance: One-Way ANOVA									Analysis of Variance: One-Way ANOVA									Analysis of Variance: One-Way ANOVA									Analysis of Variance: One-Way ANOVA									Analysis of Variance: One-Way ANOVA
SUMMARY									SUMMARY									SUMMARY									SUMMARY									SUMMARY
Group	Observation Count	Summation	average	Variance					Group	Observation Count	Summation	average	Variance					Group	Observation Count	Summation	average	Variance					Group	Observation Count	Summation	average	Variance					Group	Observation Count	Summation	average	Variance
Line 1	3	0.008	0.00266667	2.33333e-06					Line 1	3	0.017	0.00566667	1.23333e-05					Line 1	3	0.019	0.00633333	1.63333e-05					Line 1	3	0.37	0.123333	0.00243333					Line 1	3	0.18	0.06	0.0007
Line 2	3	0.004	0.00133333	1.33333e-06					Line 2	3	0.015	0.005	7e-06					Line 2	3	0.017	0.00566667	1.63333e-05					Line 2	3	0.24	0.08	0.0013					Line 2	3	0.23	0.0766667	0.00163333
Line 3	3	0.006	0.002	1e-06					Line 3	3	0.017	0.00566667	4.33333e-06					Line 3	3	0.008	0.00266667	2.33333e-06					Line 3	3	0.21	0.07	0.0021					Line 3	3	0.21	0.07	0.0007
Analysis of Variance									Analysis of Variance									Analysis of Variance									Analysis of Variance									Analysis of Variance
Source of Variation	SS	df	MS	F	P-value	F crit			Source of Variation	SS	df	MS	F	P-value	F crit			Source of Variation	SS	df	MS	F	P-value	F crit			Source of Variation	SS	df	MS	F	P-value	F crit			Source of Variation	SS	df	MS	F	P-value	F crit
Intergroup	2.66667e-06	2	1.33333e-06	0.857143	0.470508	5.14325			Intergroup	8.88889e-07	2	4.44444e-07	0.056338	0.945714	5.14325			Intergroup	2.28889e-05	2	1.14444e-05	0.980952	0.42796	5.14325			Intergroup	0.00482222	2	0.00241111	1.24	0.354214	5.14325			Intergroup	0.000422222	2	0.000211111	0.208791	0.817221	5.14325
Within the group	9.33333e-06	6	1.55556e-06						Within the group	4.73333e-05	6	7.88889e-06						Within the group	7e-05	6	1.16667e-05						Within the group	0.0116667	6	0.00194444						Within the group	0.00606667	6	0.00101111
Total	1.2e-05	8							Total	4.82222e-05	8							Total	9.28889e-05	8							Total	0.0164889	8							Total	0.00648889	8
Depth 55-60mm	14d								Depth 55-60mm	28d								Depth 55-60mm	56d								5%NaOH	30d								5%NaOH	30d
Group	Chloride ion content1	Chloride ion content2	Chloride ion content3	average					Group	Chloride ion content1	Chloride ion content2	Chloride ion content3	average					Group	Chloride ion content1	Chloride ion content2	Chloride ion content3	average					Group	Mass loss rate1	Mass loss rate2	Mass loss rate3	average					Group	compressive strength loss rate1	compressive strength loss rat2	compressive strength loss rate3	average
blank	0.054	0.048	0.053	0.052					blank	0.099	0.095	0.084	0.093					blank	0.141	0.119	0.118	0.126					blank	-10.45	-10.43	-10.29	-10.39					blank	14.18	14.04	14.04	14.09
SF/Si	0.034	0.025	0.029	0.029					SF/Si	0.049	0.042	0.038	0.044					SF/Si	0.09	0.086	0.097	0.091					SF/Si	-6.26	-6.21	-6.03	-6.17					SF/Si	6.51	6.61	6.56	6.56
F/Si	0.032	0.036	0.032	0.033					F/Si	0.051	0.052	0.06	0.054					F/Si	0.111	0.118	0.107	0.112					F/Si	-7.78	-7.75	-7.63	-7.72					F/Si	3.56	3.68	3.59	3.61
	0.002	0.004	0.001							0.006	0.002	0.009							0.015	0.007	0.008							0.06	0.04	0.1							0.09	0.05	0.05
	0.005	0.004	0							0.005	0.002	0.006							0.001	0.005	0.006							0.09	0.04	0.14							0.05	0.05	0
	0.001	0.003	0.001							0.003	0.002	0.006							0.001	0.006	0.005							0.06	0.03	0.09							0.05	0.07	0.02
Analysis of Variance: One-Way ANOVA									Analysis of Variance: One-Way ANOVA									Analysis of Variance: One-Way ANOVA									Analysis of Variance: One-Way ANOVA									Analysis of Variance: One-Way ANOVA
SUMMARY									SUMMARY									SUMMARY									SUMMARY									SUMMARY
Group	Observation Count	Summation	average	Variance					Group	Observation Count	Summation	average	Variance					Group	Observation Count	Summation	average	Variance					Group	Observation Count	Summation	average	Variance					Group	Observation Count	Summation	average	Variance
Line 1	3	0.007	0.00233333	2.33333e-06					Line 1	3	0.017	0.00566667	1.23333e-05					Line 1	3	0.03	0.01	1.9e-05					Line 1	3	0.2	0.0666667	0.000933333					Line 1	3	0.19	0.0633333	0.000533333
Line 2	3	0.009	0.003	7e-06					Line 2	3	0.013	0.00433333	4.33333e-06					Line 2	3	0.012	0.004	7e-06					Line 2	3	0.27	0.09	0.0025					Line 2	3	0.1	0.0333333	0.000833333
Line 3	3	0.005	0.00166667	1.33333e-06					Line 3	3	0.011	0.00366667	4.33333e-06					Line 3	3	0.012	0.004	7e-06					Line 3	3	0.18	0.06	0.0009					Line 3	3	0.14	0.0466667	0.000633333
Analysis of Variance									Analysis of Variance									Analysis of Variance									Analysis of Variance									Analysis of Variance
Source of Variation	SS	df	MS	F	P-value	F crit			Source of Variation	SS	df	MS	F	P-value	F crit			Source of Variation	SS	df	MS	F	P-value	F crit			Source of Variation	SS	df	MS	F	P-value	F crit			Source of Variation	SS	df	MS	F	P-value	F crit
Intergroup	2.66667e-06	2	1.33333e-06	0.375	0.702332	5.14325			Intergroup	6.22222e-06	2	3.11111e-06	0.444444	0.660703	5.14325			Intergroup	7.2e-05	2	3.6e-05	3.27273	0.109394	5.14325			Intergroup	0.00148889	2	0.000744444	0.515385	0.621506	5.14325			Intergroup	0.00135556	2	0.000677778	1.01667	0.416645	5.14325
Within the group	2.13333e-05	6	3.55556e-06						Within the group	4.2e-05	6	7e-06						Within the group	6.6e-05	6	1.1e-05						Within the group	0.00866667	6	0.00144444						Within the group	0.004	6	0.000666667
Total	2.4e-05	8							Total	4.82222e-05	8							Total	0.000138	8							Total	0.0101556	8							Total	0.00535556	8
[truncated: 29 more columns]
