# Supplementary material for: Polymer–Silicate Composite Gel Systems for Enhanced Chloride Resistance of Cement-Based Materials
Source: Gels. 2025 Nov 21;11(12):936. doi: 10.3390/gels11120936 (PMC12732367; doi:10.3390/gels11120936)
Supplement: Supplementary file 1 [file gels-11-00936-s001.zip › Table S2. Post Hoc Test.xlsx]

## Sheet: Sheet1
Multiple Comparisons								Pairwise Comparisons									Pairwise Comparisons									Pairwise Comparisons
Dependent Variable:	Chloride penetration depth							Dependent Variable:	chloride								Dependent Variable:	chloride								Dependent Variable:	chloride
Tukey HSD								depth			Mean Difference (I-J)	Std. Error	Sig.b	95% Confidence Interval for Differenceb			depth			Mean Difference (I-J)	Std. Error	Sig.b	95% Confidence Interval for Differenceb			depth			Mean Difference (I-J)	Std. Error	Sig.b	95% Confidence Interval for Differenceb
(I) type		Mean Difference (I-J)	Std. Error	Sig.	95% Confidence Interval									Lower Bound	Upper Bound								Lower Bound	Upper Bound								Lower Bound	Upper Bound
					Lower Bound	Upper Bound		0-5mm	blank	SF/Si	.645*	0.00937622	0	0.622413	0.668254		0-5mm	Blank	SF/Si	.810*	0.00464678	0	0.798974	0.821693		0-5mm	Blank	SF/Si	.885*	0.00685295	0	0.868248	0.901752
blank	SF/Si	29.43333*	0.940055	3.66219e-07	26.549	32.3177				F/Si	.495*	0.00937622	0	0.471746	0.517587				F/Si	.535*	0.00464678	0	0.523641	0.546359				F/Si	.566*	0.00685295	0	0.548914	0.582419
	F/Si	9.20000*	0.940055	0.000161338	6.31565	12.0843			SF/Si	blank	-.645*	0.00937622	0	-0.668254	-0.622413			SF/Si	Blank	-.810*	0.00464678	0	-0.821693	-0.798974			SF/Si	Blank	-.885*	0.00685295	0	-0.901752	-0.868248
SF/Si	blank	-29.43333*	0.940055	3.66219e-07	-32.3177	-26.549				F/Si	-.151*	0.00937622	0	-0.173587	-0.127746				F/Si	-.275*	0.00464678	0	-0.286693	-0.263974				F/Si	-.319*	0.00685295	0	-0.336086	-0.302581
	F/Si	-20.23333*	0.940055	1.75813e-06	-23.1177	-17.349			F/Si	blank	-.495*	0.00937622	0	-0.517587	-0.471746			F/Si	Blank	-.535*	0.00464678	0	-0.546359	-0.523641			F/Si	Blank	-.566*	0.00685295	0	-0.582419	-0.548914
F/Si	blank	-9.20000*	0.940055	0.000161338	-12.0843	-6.31565				SF/Si	.151*	0.00937622	0	0.127746	0.173587				SF/Si	.275*	0.00464678	0	0.263974	0.286693				SF/Si	.319*	0.00685295	0	0.302581	0.336086
	SF/Si	20.23333*	0.940055	1.75813e-06	17.349	23.1177		5-10mm	blank	SF/Si	.321*	0.00937622	0	0.298413	0.344254		5-10mm	Blank	SF/Si	.466*	0.00464678	0	0.454974	0.477693		5-10mm	Blank	SF/Si	.503*	0.00685295	0	0.485914	0.519419
*. The mean difference is significant at the 0.05 level.										F/Si	.182*	0.00937622	0	0.158746	0.204587				F/Si	.238*	0.00464678	0	0.226307	0.249026				F/Si	.198*	0.00685295	0	0.181248	0.214752
									SF/Si	blank	-.321*	0.00937622	0	-0.344254	-0.298413			SF/Si	Blank	-.466*	0.00464678	0	-0.477693	-0.454974			SF/Si	Blank	-.503*	0.00685295	0	-0.519419	-0.485914
Multiple Comparisons										F/Si	-.140*	0.00937622	0	-0.162587	-0.116746				F/Si	-.229*	0.00464678	0	-0.240026	-0.217307				F/Si	-.305*	0.00685295	0	-0.321419	-0.287914
Dependent Variable:	DRCM								F/Si	blank	-.182*	0.00937622	0	-0.204587	-0.158746			F/Si	Blank	-.238*	0.00464678	0	-0.249026	-0.226307			F/Si	Blank	-.198*	0.00685295	0	-0.214752	-0.181248
Tukey HSD										SF/Si	.140*	0.00937622	0	0.116746	0.162587				SF/Si	.229*	0.00464678	0	0.217307	0.240026				SF/Si	.305*	0.00685295	0	0.287914	0.321419
(I) VAR00001		Mean Difference (I-J)	Std. Error	Sig.	95% Confidence Interval			10-15mm	blank	SF/Si	.290*	0.00937622	0	0.266746	0.312587		10-15mm	Blank	SF/Si	.358*	0.00464678	0	0.346641	0.369359		10-15mm	Blank	SF/Si	.372*	0.00685295	0	0.355248	0.388752
					Lower Bound	Upper Bound				F/Si	.172*	0.00937622	0	0.149079	0.194921				F/Si	.169*	0.00464678	0	0.157974	0.180693				F/Si	.165*	0.00685295	0	0.148248	0.181752
blank	SF/Si	36.20000*	0.876018	2.59386e-07	33.5121	38.8879			SF/Si	blank	-.290*	0.00937622	0	-0.312587	-0.266746			SF/Si	Blank	-.358*	0.00464678	0	-0.369359	-0.346641			SF/Si	Blank	-.372*	0.00685295	0	-0.388752	-0.355248
	F/Si	27.46667*	0.876018	3.64979e-07	24.7788	30.1545				F/Si	-.118*	0.00937622	0	-0.140587	-0.094746				F/Si	-.189*	0.00464678	0	-0.200026	-0.177307				F/Si	-.207*	0.00685295	0	-0.223752	-0.190248
SF/Si	blank	-36.20000*	0.876018	2.59386e-07	-38.8879	-33.5121			F/Si	blank	-.172*	0.00937622	0	-0.194921	-0.149079			F/Si	Blank	-.169*	0.00464678	0	-0.180693	-0.157974			F/Si	Blank	-.165*	0.00685295	0	-0.181752	-0.148248
	F/Si	-8.73333*	0.876018	0.000145266	-11.4212	-6.04547				SF/Si	.118*	0.00937622	0	0.094746	0.140587				SF/Si	.189*	0.00464678	0	0.177307	0.200026				SF/Si	.207*	0.00685295	0	0.190248	0.223752
F/Si	blank	-27.46667*	0.876018	3.64979e-07	-30.1545	-24.7788		15-20mm	blank	SF/Si	.235*	0.00937622	0	0.211746	0.257587		15-20mm	Blank	SF/Si	.315*	0.00464678	0	0.303641	0.326359		15-20mm	Blank	SF/Si	.304*	0.00685295	0	0.286914	0.320419
	SF/Si	8.73333*	0.876018	0.000145266	6.04547	11.4212				F/Si	.140*	0.00937622	0	0.117079	0.162921				F/Si	.154*	0.00464678	0	0.142307	0.165026				F/Si	.144*	0.00685295	0	0.127248	0.160752
*. The mean difference is significant at the 0.05 level.									SF/Si	blank	-.235*	0.00937622	0	-0.257587	-0.211746			SF/Si	Blank	-.315*	0.00464678	0	-0.326359	-0.303641			SF/Si	Blank	-.304*	0.00685295	0	-0.320419	-0.286914
										F/Si	-.095*	0.00937622	5.9952e-15	-0.117587	-0.071746				F/Si	-.161*	0.00464678	0	-0.172693	-0.149974				F/Si	-.160*	0.00685295	0	-0.176419	-0.142914
									F/Si	blank	-.140*	0.00937622	0	-0.162921	-0.117079			F/Si	Blank	-.154*	0.00464678	0	-0.165026	-0.142307			F/Si	Blank	-.144*	0.00685295	0	-0.160752	-0.127248
										SF/Si	.095*	0.00937622	5.9952e-15	0.071746	0.117587				SF/Si	.161*	0.00464678	0	0.149974	0.172693				SF/Si	.160*	0.00685295	0	0.142914	0.176419
								20-25mm	blank	SF/Si	.200*	0.00937622	0	0.177413	0.223254		20-25mm	Blank	SF/Si	.282*	0.00464678	0	0.270974	0.293693		20-25mm	Blank	SF/Si	.229*	0.00685295	0	0.212248	0.245752
										F/Si	.139*	0.00937622	0	0.116413	0.162254				F/Si	.139*	0.00464678	0	0.127307	0.150026				F/Si	.083*	0.00685295	0	0.0659143	0.0994191
									SF/Si	blank	-.200*	0.00937622	0	-0.223254	-0.177413			SF/Si	Blank	-.282*	0.00464678	0	-0.293693	-0.270974			SF/Si	Blank	-.229*	0.00685295	0	-0.245752	-0.212248
										F/Si	-.061*	0.00937622	2.6667e-08	-0.0839206	-0.0380794				F/Si	-.144*	0.00464678	0	-0.155026	-0.132307				F/Si	-.146*	0.00685295	0	-0.163086	-0.129581
									F/Si	blank	-.139*	0.00937622	0	-0.162254	-0.116413			F/Si	Blank	-.139*	0.00464678	0	-0.150026	-0.127307			F/Si	Blank	-.083*	0.00685295	0	-0.0994191	-0.0659143
										SF/Si	.061*	0.00937622	2.6667e-08	0.0380794	0.0839206				SF/Si	.144*	0.00464678	0	0.132307	0.155026				SF/Si	.146*	0.00685295	0	0.129581	0.163086
								25-30mm	blank	SF/Si	.191*	0.00937622	0	0.168413	0.214254		25-30mm	Blank	SF/Si	.242*	0.00464678	0	0.230974	0.253693		25-30mm	Blank	SF/Si	.210*	0.00685295	0	0.192914	0.226419
										F/Si	.132*	0.00937622	0	0.108746	0.154587				F/Si	.116*	0.00464678	0	0.104974	0.127693				F/Si	.095*	0.00685295	0	0.0785809	0.112086
									SF/Si	blank	-.191*	0.00937622	0	-0.214254	-0.168413			SF/Si	Blank	-.242*	0.00464678	0	-0.253693	-0.230974			SF/Si	Blank	-.210*	0.00685295	0	-0.226419	-0.192914
										F/Si	-.060*	0.00937622	4.83012e-08	-0.0825873	-0.036746				F/Si	-.126*	0.00464678	0	-0.137359	-0.114641				F/Si	-.114*	0.00685295	0	-0.131086	-0.0975809
									F/Si	blank	-.132*	0.00937622	0	-0.154587	-0.108746			F/Si	Blank	-.116*	0.00464678	0	-0.127693	-0.104974			F/Si	Blank	-.095*	0.00685295	0	-0.112086	-0.0785809
										SF/Si	.060*	0.00937622	4.83012e-08	0.036746	0.0825873				SF/Si	.126*	0.00464678	0	0.114641	0.137359				SF/Si	.114*	0.00685295	0	0.0975809	0.131086
								30-35mm	blank	SF/Si	.164*	0.00937622	0	0.140746	0.186587		30-35mm	Blank	SF/Si	.185*	0.00464678	0	0.173641	0.196359		30-35mm	Blank	SF/Si	.169*	0.00685295	0	0.152581	0.186086
										F/Si	.119*	0.00937622	0	0.095746	0.141587				F/Si	.085*	0.00464678	0	0.073974	0.0966926				F/Si	.118*	0.00685295	0	0.101581	0.135086
									SF/Si	blank	-.164*	0.00937622	0	-0.186587	-0.140746			SF/Si	Blank	-.185*	0.00464678	0	-0.196359	-0.173641			SF/Si	Blank	-.169*	0.00685295	0	-0.186086	-0.152581
										F/Si	-.045*	0.00937622	2.51308e-05	-0.0679206	-0.0220794				F/Si	-.100*	0.00464678	0	-0.111026	-0.0883074				F/Si	-.051*	0.00685295	5.03789e-10	-0.0677524	-0.0342476
									F/Si	blank	-.119*	0.00937622	0	-0.141587	-0.095746			F/Si	Blank	-.085*	0.00464678	0	-0.0966926	-0.073974			F/Si	Blank	-.118*	0.00685295	0	-0.135086	-0.101581
										SF/Si	.045*	0.00937622	2.51308e-05	0.0220794	0.0679206				SF/Si	.100*	0.00464678	0	0.0883074	0.111026				SF/Si	.051*	0.00685295	5.03789e-10	0.0342476	0.0677524
								35-40mm	blank	SF/Si	.131*	0.00937622	0	0.108079	0.153921		35-40mm	Blank	SF/Si	.152*	0.00464678	0	0.140641	0.163359		35-40mm	Blank	SF/Si	.115*	0.00685295	0	0.0982476	0.131752
										F/Si	.092*	0.00937622	2.29816e-14	0.068746	0.114587				F/Si	.077*	0.00464678	0	0.0656407	0.0883593				F/Si	.068*	0.00685295	1.23235e-14	0.0512476	0.0847524
									SF/Si	blank	-.131*	0.00937622	0	-0.153921	-0.108079			SF/Si	Blank	-.152*	0.00464678	0	-0.163359	-0.140641			SF/Si	Blank	-.115*	0.00685295	0	-0.131752	-0.0982476
										F/Si	-.039*	0.00937622	0.000230182	-0.062254	-0.0164127				F/Si	-.075*	0.00464678	0	-0.0863593	-0.0636407				F/Si	-.047*	0.00685295	6.04431e-09	-0.0637524	-0.0302476
									F/Si	blank	-.092*	0.00937622	2.29816e-14	-0.114587	-0.068746			F/Si	Blank	-.077*	0.00464678	0	-0.0883593	-0.0656407			F/Si	Blank	-.068*	0.00685295	1.23235e-14	-0.0847524	-0.0512476
										SF/Si	.039*	0.00937622	0.000230182	0.0164127	0.062254				SF/Si	.075*	0.00464678	0	0.0636407	0.0863593				SF/Si	.047*	0.00685295	6.04431e-09	0.0302476	0.0637524
								40-45mm	blank	SF/Si	.085*	0.00937622	4.73288e-13	0.0620794	0.107921		40-45mm	Blank	SF/Si	.102*	0.00464678	0	0.0906407	0.113359		40-45mm	Blank	SF/Si	.079*	0.00685295	0	0.0622476	0.0957524
										F/Si	.062*	0.00937622	1.9793e-08	0.038746	0.0845873				F/Si	.050*	0.00464678	3.33067e-16	0.038974	0.0616926				F/Si	.038*	0.00685295	1.66972e-06	0.0209143	0.0544191
									SF/Si	blank	-.085*	0.00937622	4.73288e-13	-0.107921	-0.0620794			SF/Si	Blank	-.102*	0.00464678	0	-0.113359	-0.0906407			SF/Si	Blank	-.079*	0.00685295	0	-0.0957524	-0.0622476
										F/Si	-.023*	0.00937622	0.044735	-0.046254	-0.000412688				F/Si	-.052*	0.00464678	0	-0.063026	-0.0403074				F/Si	-.041*	0.00685295	1.90986e-07	-0.0580857	-0.0245809
									F/Si	blank	-.062*	0.00937622	1.9793e-08	-0.0845873	-0.038746			F/Si	Blank	-.050*	0.00464678	3.33067e-16	-0.0616926	-0.038974			F/Si	Blank	-.038*	0.00685295	1.66972e-06	-0.0544191	-0.0209143
										SF/Si	.023*	0.00937622	0.044735	0.000412688	0.046254				SF/Si	.052*	0.00464678	0	0.0403074	0.063026				SF/Si	.041*	0.00685295	1.90986e-07	0.0245809	0.0580857
								45-50mm	blank	SF/Si	.052*	0.00937622	1.3699e-06	0.0290794	0.0749206		45-50mm	Blank	SF/Si	.075*	0.00464678	0	0.0633074	0.086026		45-50mm	Blank	SF/Si	.054*	0.00685295	9.5008e-11	0.0369143	0.0704191
										F/Si	.050*	0.00937622	3.67912e-06	0.026746	0.0725873				F/Si	.048*	0.00464678	2.9976e-15	0.0363074	0.059026				F/Si	.030*	0.00685295	0.000142648	0.0129143	0.0464191
									SF/Si	blank	-.052*	0.00937622	1.3699e-06	-0.0749206	-0.0290794			SF/Si	Blank	-.075*	0.00464678	0	-0.086026	-0.0633074			SF/Si	Blank	-.054*	0.00685295	9.5008e-11	-0.0704191	-0.0369143
										F/Si	-0.00233333	0.00937622	0.992491	-0.025254	0.0205873				F/Si	-.027*	0.00464678	4.71262e-07	-0.0383593	-0.0156407				F/Si	-.024*	0.00685295	0.002389	-0.0407524	-0.00724762
									F/Si	blank	-.050*	0.00937622	3.67912e-06	-0.0725873	-0.026746			F/Si	Blank	-.048*	0.00464678	2.9976e-15	-0.059026	-0.0363074			F/Si	Blank	-.030*	0.00685295	0.000142648	-0.0464191	-0.0129143
										SF/Si	0.00233333	0.00937622	0.992491	-0.0205873	0.025254				SF/Si	.027*	0.00464678	4.71262e-07	0.0156407	0.0383593				SF/Si	.024*	0.00685295	0.002389	0.00724762	0.0407524
								50-55mm	blank	SF/Si	.036*	0.00937622	0.000698279	0.0134127	0.059254		50-55mm	Blank	SF/Si	.055*	0.00464678	0	0.0436407	0.0663593		50-55mm	Blank	SF/Si	.034*	0.00685295	1.35639e-05	0.0172476	0.0507524
										F/Si	.033*	0.00937622	0.00201509	0.0104127	0.056254				F/Si	.039*	0.00464678	8.49387e-12	0.0276407	0.0503593				F/Si	0.00966667	0.00685295	0.412937	-0.00708572	0.0264191
									SF/Si	blank	-.036*	0.00937622	0.000698279	-0.059254	-0.0134127			SF/Si	Blank	-.055*	0.00464678	0	-0.0663593	-0.0436407			SF/Si	Blank	-.034*	0.00685295	1.35639e-05	-0.0507524	-0.0172476
										F/Si	-0.003	0.00937622	0.984361	-0.0259206	0.0199206				F/Si	-.016*	0.00464678	0.00288175	-0.0273593	-0.00464071				F/Si	-.024*	0.00685295	0.00204332	-0.0410857	-0.00758095
									F/Si	blank	-.033*	0.00937622	0.00201509	-0.056254	-0.0104127			F/Si	Blank	-.039*	0.00464678	8.49387e-12	-0.0503593	-0.0276407			F/Si	Blank	-0.00966667	0.00685295	0.412937	-0.0264191	0.00708572
										SF/Si	0.003	0.00937622	0.984361	-0.0199206	0.0259206				SF/Si	.016*	0.00464678	0.00288175	0.00464071	0.0273593				SF/Si	.024*	0.00685295	0.00204332	0.00758095	0.0410857
								55-60mm	blank	SF/Si	0.0223333	0.00937622	0.058426	-0.000587312	0.045254		55-60mm	Blank	SF/Si	.050*	0.00464678	3.33067e-16	0.0383074	0.061026		55-60mm	Blank	SF/Si	.035*	0.00685295	7.72552e-06	0.0182476	0.0517524
										F/Si	0.0183333	0.00937622	0.154562	-0.00458731	0.041254				F/Si	.038*	0.00464678	1.57407e-11	0.026974	0.0496926				F/Si	0.014	0.00685295	0.128256	-0.00275238	0.0307524
									SF/Si	blank	-0.0223333	0.00937622	0.058426	-0.045254	0.000587312			SF/Si	Blank	-.050*	0.00464678	3.33067e-16	-0.061026	-0.0383074			SF/Si	Blank	-.035*	0.00685295	7.72552e-06	-0.0517524	-0.0182476
										F/Si	-0.004	0.00937622	0.964368	-0.0269206	0.0189206				F/Si	-0.0113333	0.00464678	0.0507057	-0.0226926	2.59586e-05				F/Si	-.021*	0.00685295	0.00917824	-0.0377524	-0.00424762
									F/Si	blank	-0.0183333	0.00937622	0.154562	-0.041254	0.00458731			F/Si	Blank	-.038*	0.00464678	1.57407e-11	-0.0496926	-0.026974			F/Si	Blank	-0.014	0.00685295	0.128256	-0.0307524	0.00275238
										SF/Si	0.004	0.00937622	0.964368	-0.0189206	0.0269206				SF/Si	0.0113333	0.00464678	0.0507057	-2.59586e-05	0.0226926				SF/Si	.021*	0.00685295	0.00917824	0.00424762	0.0377524
								Based on estimated marginal means									Based on estimated marginal means									Based on estimated marginal means
								*. The mean difference is significant at the 0.05 level.。									*. The mean difference is significant at the 0.05 level.。									*. The mean difference is significant at the 0.05 level.。
								b. Adjustment for multiple comparisons: Sidak									b. Adjustment for multiple comparisons: Sidak									b. Adjustment for multiple comparisons: Sidak
Pairwise Comparisons									Pairwise Comparisons									Pairwise Comparisons									Pairwise Comparisons									Pairwise Comparisons
Dependent Variable:	mass_loss								Dependent Variable:	mass_loss								Dependent Variable:	strength_loss								Dependent Variable:	strength_loss								Dependent Variable:	depth
time			Mean Difference (I-J)	Std. Error	Sig.b	95% Confidence Interval for Differenceb			time			Mean Difference (I-J)	Std. Error	Sig.b	95% Confidence Interval for Differenceb			time			Mean Difference (I-J)	Std. Error	Sig.b	95% Confidence Interval for Differenceb			time			Mean Difference (I-J)	Std. Error	Sig.b	95% Confidence Interval for Differenceb			time			Mean Difference (I-J)	Std. Error	Sig.b	95% Confidence Interval for Differenceb
						Lower Bound	Upper Bound								Lower Bound	Upper Bound								Lower Bound	Upper Bound								Lower Bound	Upper Bound								Lower Bound	Upper Bound
5d	Blank	SF/Si	1.050*	0.05591	0	0.910004	1.19		5d	Blank	SF/Si	-2.410*	0.0765539	0	-2.60169	-2.21831		5d	Blank	SF/Si	5.893*	0.0658281	0	5.7285	6.05816		5d	Blank	SF/Si	-3.817*	0.0620334	0	-3.972	-3.66134		3d	Blank	SF/Si	5.407*	0.336146	7.06102e-14	4.54409	6.26925
		F/Si	1.350*	0.05591	0	1.21	1.49				F/Si	-.490*	0.0765539	6.09556e-07	-0.681687	-0.298313				F/Si	6.883*	0.0658281	0	6.7185	7.04816				F/Si	-4.747*	0.0620334	0	-4.902	-4.59134				F/Si	6.040*	0.336146	5.9952e-15	5.17742	6.90258
	SF/Si	Blank	-1.050*	0.05591	0	-1.19	-0.910004			SF/Si	Blank	2.410*	0.0765539	0	2.21831	2.60169			SF/Si	Blank	-5.893*	0.0658281	0	-6.05816	-5.7285			SF/Si	Blank	3.817*	0.0620334	0	3.66134	3.972			SF/Si	Blank	-5.407*	0.336146	7.06102e-14	-6.26925	-4.54409
		F/Si	.300*	0.05591	1.46833e-05	0.160004	0.439996				F/Si	1.920*	0.0765539	0	1.72831	2.11169				F/Si	.990*	0.0658281	0	0.82517	1.15483				F/Si	-.930*	0.0620334	0	-1.08533	-0.774671				F/Si	0.633333	0.336146	0.200102	-0.229248	1.49591
	F/Si	Blank	-1.350*	0.05591	0	-1.49	-1.21			F/Si	Blank	.490*	0.0765539	6.09556e-07	0.298313	0.681687			F/Si	Blank	-6.883*	0.0658281	0	-7.04816	-6.7185			F/Si	Blank	4.747*	0.0620334	0	4.59134	4.902			F/Si	Blank	-6.040*	0.336146	5.9952e-15	-6.90258	-5.17742
		SF/Si	-.300*	0.05591	1.46833e-05	-0.439996	-0.160004				SF/Si	-1.920*	0.0765539	0	-2.11169	-1.72831				SF/Si	-.990*	0.0658281	0	-1.15483	-0.82517				SF/Si	.930*	0.0620334	0	0.774671	1.08533				SF/Si	-0.633333	0.336146	0.200102	-1.49591	0.229248
10d	Blank	SF/Si	1.857*	0.05591	0	1.71667	1.99666		10d	Blank	SF/Si	-2.683*	0.0765539	0	-2.87502	-2.49165		10d	Blank	SF/Si	8.907*	0.0658281	0	8.74184	9.0715		10d	Blank	SF/Si	2.490*	0.0620334	0	2.33467	2.64533		7d	Blank	SF/Si	12.393*	0.336146	0	11.5308	13.2559
		F/Si	3.077*	0.05591	0	2.93667	3.21666				F/Si	-1.090*	0.0765539	6.66134e-16	-1.28169	-0.898313				F/Si	11.820*	0.0658281	0	11.6552	11.9848				F/Si	2.207*	0.0620334	0	2.05134	2.362				F/Si	13.550*	0.336146	0	12.6874	14.4126
	SF/Si	Blank	-1.857*	0.05591	0	-1.99666	-1.71667			SF/Si	Blank	2.683*	0.0765539	0	2.49165	2.87502			SF/Si	Blank	-8.907*	0.0658281	0	-9.0715	-8.74184			SF/Si	Blank	-2.490*	0.0620334	0	-2.64533	-2.33467			SF/Si	Blank	-12.393*	0.336146	0	-13.2559	-11.5308
		F/Si	1.220*	0.05591	0	1.08	1.36				F/Si	1.593*	0.0765539	0	1.40165	1.78502				F/Si	2.913*	0.0658281	0	2.7485	3.07816				F/Si	-.283*	0.0620334	0.000167643	-0.438662	-0.128004				F/Si	1.157*	0.336146	0.00638089	0.294086	2.01925
	F/Si	Blank	-3.077*	0.05591	0	-3.21666	-2.93667			F/Si	Blank	1.090*	0.0765539	6.66134e-16	0.898313	1.28169			F/Si	Blank	-11.820*	0.0658281	0	-11.9848	-11.6552			F/Si	Blank	-2.207*	0.0620334	0	-2.362	-2.05134			F/Si	Blank	-13.550*	0.336146	0	-14.4126	-12.6874
		SF/Si	-1.220*	0.05591	0	-1.36	-1.08				SF/Si	-1.593*	0.0765539	0	-1.78502	-1.40165				SF/Si	-2.913*	0.0658281	0	-3.07816	-2.7485				SF/Si	.283*	0.0620334	0.000167643	0.128004	0.438662				SF/Si	-1.157*	0.336146	0.00638089	-2.01925	-0.294086
15d	Blank	SF/Si	3.133*	0.05591	0	2.99334	3.27333		15d	Blank	SF/Si	-3.630*	0.0765539	0	-3.82169	-3.43831		15d	Blank	SF/Si	10.237*	0.0658281	0	10.0718	10.4015		15d	Blank	SF/Si	6.487*	0.0620334	0	6.33134	6.642		14d	Blank	SF/Si	14.377*	0.336146	0	13.5141	15.2392
		F/Si	4.383*	0.05591	0	4.24334	4.52333				F/Si	-1.987*	0.0765539	0	-2.17835	-1.79498				F/Si	11.230*	0.0658281	0	11.0652	11.3948				F/Si	8.790*	0.0620334	0	8.63467	8.94533				F/Si	15.907*	0.336146	0	15.0441	16.7692
	SF/Si	Blank	-3.133*	0.05591	0	-3.27333	-2.99334			SF/Si	Blank	3.630*	0.0765539	0	3.43831	3.82169			SF/Si	Blank	-10.237*	0.0658281	0	-10.4015	-10.0718			SF/Si	Blank	-6.487*	0.0620334	0	-6.642	-6.33134			SF/Si	Blank	-14.377*	0.336146	0	-15.2392	-13.5141
		F/Si	1.250*	0.05591	0	1.11	1.39				F/Si	1.643*	0.0765539	0	1.45165	1.83502				F/Si	.993*	0.0658281	0	0.828503	1.15816				F/Si	2.303*	0.0620334	0	2.148	2.45866				F/Si	1.530*	0.336146	0.000389621	0.667419	2.39258
	F/Si	Blank	-4.383*	0.05591	0	-4.52333	-4.24334			F/Si	Blank	1.987*	0.0765539	0	1.79498	2.17835			F/Si	Blank	-11.230*	0.0658281	0	-11.3948	-11.0652			F/Si	Blank	-8.790*	0.0620334	0	-8.94533	-8.63467			F/Si	Blank	-15.907*	0.336146	0	-16.7692	-15.0441
		SF/Si	-1.250*	0.05591	0	-1.39	-1.11				SF/Si	-1.643*	0.0765539	0	-1.83502	-1.45165				SF/Si	-.993*	0.0658281	0	-1.15816	-0.828503				SF/Si	-2.303*	0.0620334	0	-2.45866	-2.148				SF/Si	-1.530*	0.336146	0.000389621	-2.39258	-0.667419
20d	Blank	SF/Si	3.277*	0.05591	0	3.13667	3.41666		20d	Blank	SF/Si	-3.373*	0.0765539	0	-3.56502	-3.18165		20d	Blank	SF/Si	10.483*	0.0658281	0	10.3185	10.6482		20d	Blank	SF/Si	5.007*	0.0620334	0	4.85134	5.162		28d	Blank	SF/Si	21.620*	0.336146	0	20.7574	22.4826
		F/Si	4.683*	0.05591	0	4.54334	4.82333				F/Si	-1.810*	0.0765539	0	-2.00169	-1.61831				F/Si	11.817*	0.0658281	0	11.6518	11.9815				F/Si	8.960*	0.0620334	0	8.80467	9.11533				F/Si	22.730*	0.336146	0	21.8674	23.5926
	SF/Si	Blank	-3.277*	0.05591	0	-3.41666	-3.13667			SF/Si	Blank	3.373*	0.0765539	0	3.18165	3.56502			SF/Si	Blank	-10.483*	0.0658281	0	-10.6482	-10.3185			SF/Si	Blank	-5.007*	0.0620334	0	-5.162	-4.85134			SF/Si	Blank	-21.620*	0.336146	0	-22.4826	-20.7574
		F/Si	1.407*	0.05591	0	1.26667	1.54666				F/Si	1.563*	0.0765539	0	1.37165	1.75502				F/Si	1.333*	0.0658281	0	1.1685	1.49816				F/Si	3.953*	0.0620334	0	3.798	4.10866				F/Si	1.110*	0.336146	0.0089619	0.247419	1.97258
	F/Si	Blank	-4.683*	0.05591	0	-4.82333	-4.54334			F/Si	Blank	1.810*	0.0765539	0	1.61831	2.00169			F/Si	Blank	-11.817*	0.0658281	0	-11.9815	-11.6518			F/Si	Blank	-8.960*	0.0620334	0	-9.11533	-8.80467			F/Si	Blank	-22.730*	0.336146	0	-23.5926	-21.8674
		SF/Si	-1.407*	0.05591	0	-1.54666	-1.26667				SF/Si	-1.563*	0.0765539	0	-1.75502	-1.37165				SF/Si	-1.333*	0.0658281	0	-1.49816	-1.1685				SF/Si	-3.953*	0.0620334	0	-4.10866	-3.798				SF/Si	-1.110*	0.336146	0.0089619	-1.97258	-0.247419
25d	Blank	SF/Si	3.797*	0.05591	0	3.65667	3.93666		25d	Blank	SF/Si	-4.077*	0.0765539	0	-4.26835	-3.88498		25d	Blank	SF/Si	11.883*	0.0658281	0	11.7185	12.0482		25d	Blank	SF/Si	6.473*	0.0620334	0	6.318	6.62866		Based on estimated marginal means
		F/Si	5.523*	0.05591	0	5.38334	5.66333				F/Si	-2.713*	0.0765539	0	-2.90502	-2.52165				F/Si	13.147*	0.0658281	0	12.9818	13.3115				F/Si	9.317*	0.0620334	0	9.16134	9.472		*. The mean difference is significant at the 0.05 level.。
	SF/Si	Blank	-3.797*	0.05591	0	-3.93666	-3.65667			SF/Si	Blank	4.077*	0.0765539	0	3.88498	4.26835			SF/Si	Blank	-11.883*	0.0658281	0	-12.0482	-11.7185			SF/Si	Blank	-6.473*	0.0620334	0	-6.62866	-6.318		b. Adjustment for multiple comparisons: Sidak
		F/Si	1.727*	0.05591	0	1.58667	1.86666				F/Si	1.363*	0.0765539	0	1.17165	1.55502				F/Si	1.263*	0.0658281	0	1.0985	1.42816				F/Si	2.843*	0.0620334	0	2.688	2.99866
	F/Si	Blank	-5.523*	0.05591	0	-5.66333	-5.38334			F/Si	Blank	2.713*	0.0765539	0	2.52165	2.90502			F/Si	Blank	-13.147*	0.0658281	0	-13.3115	-12.9818			F/Si	Blank	-9.317*	0.0620334	0	-9.472	-9.16134
		SF/Si	-1.727*	0.05591	0	-1.86666	-1.58667				SF/Si	-1.363*	0.0765539	0	-1.55502	-1.17165				SF/Si	-1.263*	0.0658281	0	-1.42816	-1.0985				SF/Si	-2.843*	0.0620334	0	-2.99866	-2.688
30d	Blank	SF/Si	3.957*	0.05591	0	3.81667	4.09666		30d	Blank	SF/Si	-4.223*	0.0765539	0	-4.41502	-4.03165		30d	Blank	SF/Si	11.797*	0.0658281	0	11.6318	11.9615		30d	Blank	SF/Si	7.527*	0.0620334	0	7.37134	7.682
		F/Si	6.280*	0.05591	0	6.14	6.42				F/Si	-2.670*	0.0765539	0	-2.86169	-2.47831				F/Si	13.203*	0.0658281	0	13.0385	13.3682				F/Si	10.477*	0.0620334	0	10.3213	10.632
	SF/Si	Blank	-3.957*	0.05591	0	-4.09666	-3.81667			SF/Si	Blank	4.223*	0.0765539	0	4.03165	4.41502			SF/Si	Blank	-11.797*	0.0658281	0	-11.9615	-11.6318			SF/Si	Blank	-7.527*	0.0620334	0	-7.682	-7.37134
		F/Si	2.323*	0.05591	0	2.18334	2.46333				F/Si	1.553*	0.0765539	0	1.36165	1.74502				F/Si	1.407*	0.0658281	0	1.24184	1.5715				F/Si	2.950*	0.0620334	0	2.79467	3.10533
	F/Si	Blank	-6.280*	0.05591	0	-6.42	-6.14			F/Si	Blank	2.670*	0.0765539	0	2.47831	2.86169			F/Si	Blank	-13.203*	0.0658281	0	-13.3682	-13.0385			F/Si	Blank	-10.477*	0.0620334	0	-10.632	-10.3213
		SF/Si	-2.323*	0.05591	0	-2.46333	-2.18334				SF/Si	-1.553*	0.0765539	0	-1.74502	-1.36165				SF/Si	-1.407*	0.0658281	0	-1.5715	-1.24184				SF/Si	-2.950*	0.0620334	0	-3.10533	-2.79467
Based on estimated marginal means									Based on estimated marginal means									Based on estimated marginal means									Based on estimated marginal means
*. The mean difference is significant at the 0.05 level.。									*. The mean difference is significant at the 0.05 level.。									*. The mean difference is significant at the 0.05 level.。									*. The mean difference is significant at the 0.05 level.。
b. Adjustment for multiple comparisons: Sidak。									b. Adjustment for multiple comparisons: Sidak。									b. Adjustment for multiple comparisons: Sidak。									b. Adjustment for multiple comparisons: Sidak。
